# Supplementary material for: Treatment Modalities for Angina with Non-Obstructive Coronary Arteries (ANOCA): A Systematic Review and Meta-Analysis
Source: J Clin Med. 2025 Jun 9;14(12):4069. doi: 10.3390/jcm14124069 (PMC12194334; doi:10.3390/jcm14124069)
Supplement: Supplementary file 1 [file jcm-14-04069-s001.zip]

Archive with 7 entries (7 files):
- File S1.pdf
- File S2.pdf
- File S3.pdf
- File S4.pdf
- File S5.pdf
- File S6.pdf
- File S7.pdf
